# Supplementary material for: Beyond Recycling Antibodies: Crovalimab’s Molecular Design Enables Four-Weekly Subcutaneous Injections for PNH Treatment
Source: Int J Mol Sci. 2024 Oct 30;25(21):11679. doi: 10.3390/ijms252111679 (PMC11546984; doi:10.3390/ijms252111679)
Supplement: Supplementary file 1 [file ijms-25-11679-s001.zip]

Archive with 1 entries (1 files):
- ijms-3266410-supplementary.pdf
